# Supplementary material for: Endometrial Cell Senescence and Recurrent Spontaneous Abortion: Biomarker Potential of UCP2 and GSR
Source: Reprod Sci. 2025 Dec 12;33(1):161–73. doi: 10.1007/s43032-025-02023-1 (PMC12948855; doi:10.1007/s43032-025-02023-1)
Supplement: Supplementary file 1 — Supplementary Material 1 [file 43032_2025_2023_MOESM1_ESM.csv]

gene	module
PSPHP1	grey
PAEP	blue
TRH	turquoise
S100P	grey
LOC100505912	brown
CAPN6	brown
C2CD4A	blue
C4BPA	blue
CXCL14	blue
PKHD1L1	brown
TCN1	blue
OLFM4	grey
SCGB2A2	grey
LOC100507008	brown
CYP26A1	brown
GP2	brown
XDH	brown
LOC100509175	grey
SPDEF	turquoise
CP	blue
PTPRR	blue
MFSD4	blue
ABCC3	blue
SDCBP2	blue
CLDN24	brown
C2CD4B	blue
SLCO4A1	blue
XLOC_003146	turquoise
IRX3	blue
ENPP3	brown
PROK1	blue
UPK1B	brown
TSPAN8	blue
MAOA	blue
XLOC_008348	blue
CYP2C9	blue
GAST	blue
LRRC26	brown
RPRM	blue
SCGB1D4	brown
MARC1	brown
XLOC_l2_014865	brown
DUOXA1	brown
CFD	blue
CLDN22	brown
S100A3	blue
DKK1	grey
ALPL	brown
G0S2	blue
PDZK1	grey
PDE6A	brown
PRR15L	brown
LIF	blue
DUOX1	brown
LAMB3	blue
NPAS3	turquoise
SLC7A4	brown
HAL	blue
DAPL1	turquoise
FETUB	brown
TRPM8	blue
ADAMTS8	brown
OPRK1	brown
SPP1	blue
ANG	blue
FAM110C	brown
SLC6A12	blue
EDN3	turquoise
C10orf10	blue
MMP26	brown
SULT2B1	brown
CHODL	grey
GPX3	blue
BIRC3	brown
FXYD4	brown
KREMEN2	brown
MT1H	grey
GREM2	brown
TMEM45B	blue
GJB6	brown
PEBP4	brown
XLOC_000102	brown
PHYHIPL	blue
CRISP2	grey
GPBAR1	blue
NNMT	blue
GNLY	blue
ATP6V0A4	grey
AQP3	blue
PLA2G2A	blue
SOSTDC1	turquoise
SLC15A2	brown
CAMP	brown
GZMB	blue
MT1M	grey
SLC46A2	brown
GJB2	brown
SFRP4	turquoise
CYP2C18	blue
LOC647979	grey
BEX1	turquoise
PART1	brown
LOC100505633	brown
ZNF295-AS1	grey
ARG2	blue
CYS1	blue
SULT1C2P1	brown
TMEM63C	blue
LCN12	brown
CNN1	blue
SOD2	blue
IHH	turquoise
ZBED2	brown
F2	grey
TMEM213	grey
PTGER2	blue
MAP2K6	brown
HGD	brown
TMEM154	grey
RIMKLB	blue
CSRP2	brown
S100A1	blue
C1orf116	blue
MFAP5	blue
HLA-DOB	brown
KCNK2	blue
CDH16	grey
CRYAB	blue
PLA2G10	grey
LOC100130954	blue
ZNF750	brown
SERPINA5	brown
CXCL13	grey
MAP3K5	blue
FBXL16	grey
ABCG1	brown
CALB2	grey
FMO5	brown
XLOC_010018	blue
TFPI2	brown
TMC5	blue
CHI3L1	blue
STEAP4	brown
PBK	turquoise
SRRM4	turquoise
ODAM	grey
KLK1	turquoise
SLC5A1	blue
FOLR1	brown
LOC100505967	grey
SCGB1D2	brown
ATP1A2	turquoise
SOCS3	blue
KRT5	turquoise
GLT1D1	blue
GRAMD1C	blue
IGLL5	grey
PNMT	brown
APOD	blue
CYP4B1	grey
NOV	brown
OVGP1	turquoise
KMO	turquoise
PDZK1IP1	blue
PLA2G16	blue
GGTA1P	brown
IDO2	blue
SLC28A2	grey
IDO1	blue
HTR2A	blue
PAK7	turquoise
XLOC_l2_013295	brown
SERPINB3	grey
XLOC_l2_014686	blue
CLU	blue
XLOC_001208	blue
CHP2	grey
EDN2	turquoise
MT1E	grey
NDRG2	brown
CD55	blue
MMP7	turquoise
ABCA12	brown
CDH3	blue
MT1X	grey
GPX2	grey
GLI1	turquoise
DBC1	grey
HSD11B2	brown
THBS2	blue
SPINK2	blue
AGT	turquoise
GABARAPL1	blue
SHISA3	grey
NLRP5	brown
XLOC_l2_007274	blue
SPINT3	brown
STAC2	blue
XLOC_006883	blue
XLOC_011294	blue
B3GNT3	grey
LAMA1	turquoise
SYBU	brown
XLOC_006271	turquoise
DNER	blue
C1orf130	blue
MT1F	grey
TAGLN	blue
CHST4	brown
DEFB1	blue
MAL	blue
PAQR5	turquoise
GALNT12	turquoise
C1orf64	turquoise
HLA-DQB1	grey
PLA2G4D	brown
KCNK13	brown
ENTPD8	brown
FAM155B	brown
DHRS3	blue
C4B	blue
KAZALD1	turquoise
FLJ42392	grey
ARPC5	grey
NCCRP1	grey
ADCY1	blue
LOC100129098	turquoise
ST3GAL6	brown
XLOC_l2_013124	brown
IL1RN	brown
ALDH3B2	brown
ATP6V0E2	brown
TMEM119	turquoise
FBN3	turquoise
AMY1C	grey
HIST1H1A	turquoise
CST1	grey
RGS7BP	turquoise
IRX5	blue
SERPINA4	brown
PENK	turquoise
SNX10	blue
TNNC1	brown
C6orf146	brown
HLA-DQA1	grey
DOK5	blue
MUC15	grey
GALNTL1	turquoise
ACPP	grey
C11orf82	turquoise
NKAIN1	turquoise
MMP11	turquoise
SLC7A2	blue
RARRES1	blue
PSPH	grey
LOC100505483	brown
VNN1	grey
HSD11B1	grey
XLOC_008559	grey
SH2D1B	blue
RBP7	turquoise
MCOLN2	brown
MMP10	grey
MIR205HG	grey
DIO2	turquoise
ADM	grey
MT1B	grey
CBLN4	turquoise
GRP	grey
ADAMTS16	turquoise
ABI3BP	blue
UBE2C	turquoise
PSORS1C3	grey
HMMR	turquoise
NPR3	brown
SIDT1	brown
XLOC_l2_003293	blue
TRPC4	blue
SERPING1	blue
HAPLN1	grey
GAS2	turquoise
C3	blue
KIF23	turquoise
UGT2B15	grey
MLPH	blue
NPR1	blue
RNASE4	blue
OVOL1	brown
LYPD6	turquoise
XLOC_001699	grey
BIRC5	turquoise
CES1	blue
LEFTY1	grey
XLOC_009437	brown
CDC20	turquoise
C20orf103	turquoise
EFEMP1	blue
ULK4	blue
LRRN1	turquoise
FBLN2	blue
CDCA3	turquoise
HHIP	turquoise
PI15	grey
DLGAP5	turquoise
DNAJC6	blue
GATA6	blue
CTSL2	grey
RNF186	blue
PAPSS2	blue
SLC1A1	blue
MPPED2	brown
STAR	blue
ERAP2	grey
SUMO1P3	grey
C10orf99	brown
MET	blue
LOC100506689	brown
ERN2	brown
1/2-SBSRNA4	brown
ADRA2A	blue
ANKRD55	blue
DARC	blue
LOC100507012	turquoise
CDYL2	blue
CYP2J2	brown
AMIGO2	blue
CLDN4	blue
KLKP1	turquoise
TMPRSS13	blue
CD36	grey
XLOC_l2_008313	blue
ST6GALNAC1	brown
RSPO3	blue
CDA	blue
PRDM8	blue
RRM2	turquoise
HSD17B2	grey
GBP2	blue
PTGS2	brown
XLOC_l2_006937	brown
TMEM92	blue
FGB	blue
MUC1	brown
EFNA1	blue
SLC18A2	blue
FGL1	brown
DEFA3	grey
PTGS1	grey
VEPH1	brown
ELOVL7	blue
CCDC3	blue
GALNT14	blue
FAM83D	turquoise
DYNLT3	blue
RN5-8S1	grey
HOMER2	brown
RXFP1	brown
CCNB2	turquoise
TTR	turquoise
MT1L	grey
TFCP2L1	brown
ASTN1	turquoise
GABRA2	blue
LRRTM1	turquoise
ABCC8	grey
XLOC_l2_013390	grey
FAM5B	grey
ANGPT1	brown
GADD45A	blue
KIAA1199	blue
KIAA0101	turquoise
XLOC_009382	grey
SYT13	blue
IGFBP1	blue
HBG1	grey
KCNIP4	turquoise
CPZ	turquoise
SPC25	turquoise
LOC100505592	grey
SLC3A1	grey
MPZL2	brown
ACSM3	grey
HIST2H3A	turquoise
FAM20A	blue
KIR2DS2	blue
CXCL12	turquoise
ECM1	turquoise
PTTG1	turquoise
ACTA2	blue
CRISPLD1	turquoise
FGF1	grey
LOC100652777	grey
PLD6	brown
RASEF	grey
XLOC_l2_010601	brown
ANXA4	blue
SGCD	brown
CTSW	blue
LOC400958	grey
GLIPR1	blue
ABLIM3	blue
GDF15	blue
CACNG6	grey
ORM2	grey
SGPP2	grey
IER3	blue
DACT2	turquoise
HJURP	turquoise
KRT80	grey
XLOC_002867	brown
CEP55	turquoise
BTBD11	turquoise
PRKX	brown
CCL21	grey
HEY2	turquoise
THEM4	brown
EDNRB	blue
KLK3	turquoise
MT1G	grey
BCL6	blue
C19orf77	brown
CDKN3	turquoise
TGFBI	turquoise
LOC100505874	grey
COL9A2	grey
C4A	blue
GZMA	blue
ISG20	grey
FAM107A	brown
SLC27A6	turquoise
BCL2L10	blue
LOC100507056	brown
IL15	blue
TMEM190	grey
C15orf48	grey
CLIC5	turquoise
LONRF3	brown
ERP27	blue
XLOC_007085	brown
CDC45	turquoise
XLOC_004134	grey
KIFC1	turquoise
CKB	brown
POSTN	turquoise
F13A1	turquoise
APOBEC3B	turquoise
S100A4	blue
SLC39A2	brown
HPSE	blue
PAMR1	turquoise
MPP2	turquoise
IGSF9	brown
PSG8	blue
TLR5	brown
AGMAT	brown
KIF20A	turquoise
NKX3-2	blue
AKR1B10	blue
DUSP2	grey
SFN	blue
MSX2	turquoise
DSC2	grey
PSORS1C1	blue
EDN1	blue
AHNAK2	blue
PDK4	grey
WFDC1	turquoise
PSAT1	grey
RAD54L	turquoise
MSX2P1	turquoise
CENPA	turquoise
ORM1	grey
FAM150B	brown
CLDN1	blue
CWH43	brown
PKMYT1	turquoise
ITGAD	blue
ATP2C2	blue
KLHL31	brown
C11orf20	blue
ASPM	turquoise
LOC100652739	grey
GCNT3	grey
CATSPERB	blue
RDH10	blue
SLC5A9	grey
MT1A	grey
COL8A1	grey
PIWIL2	brown
BCMO1	grey
RHPN2	blue
PRKY	brown
CILP	grey
LOC100505851	turquoise
ACCN1	turquoise
KLRC1	blue
EPHB3	brown
XLOC_l2_013734	blue
HOXA13	grey
PNMAL1	turquoise
TDRD9	brown
PRKXP1	brown
DUSP1	blue
BATF3	blue
FJX1	turquoise
KRT17	turquoise
BUB1B	turquoise
KCNMB4	turquoise
CYP4X1	turquoise
MUC16	blue
TRNP1	blue
THBD	blue
LOC728715	blue
PLG	grey
FAM84B	blue
PIP5K1B	brown
IMPA2	blue
LINC00312	blue
MSX1	brown
CST2	grey
BHLHE41	turquoise
NTRK3	brown
CD86	grey
KRT6A	grey
RAB38	turquoise
XLOC_009614	brown
SLPI	blue
S100A8	grey
SPINK1	blue
GRB7	blue
VAV3	blue
LHFPL3	grey
SORD	brown
OR7A5	brown
AIM1L	brown
SHISA8	brown
WISP2	turquoise
GGT1	grey
ASF1B	turquoise
INHBB	blue
KIF2C	turquoise
SPINK8	brown
MGP	turquoise
POC1B	brown
XLOC_011545	turquoise
LPPR5	brown
FER1L4	brown
HABP2	blue
ANKRD12	grey
BVES	brown
MFAP4	turquoise
LTF	grey
FOXM1	turquoise
S100A9	blue
MYOC	grey
IGSF11	brown
IL13RA2	brown
UCHL1	turquoise
TYMS	turquoise
C15orf59	brown
GGTLC2	grey
SNTG2	brown
XLOC_003147	turquoise
PTGIS	blue
SYN2	brown
HKDC1	blue
TK1	turquoise
LOC283177	grey
HIST1H3B	turquoise
FBP1	turquoise
GMPR	brown
KLRC4	blue
CENPF	turquoise
TM4SF1	grey
RND2	brown
RN18S1	grey
OGDHL	turquoise
SIX1	grey
NDC80	turquoise
TPD52L1	brown
SERPINB4	grey
TNC	turquoise
KCNG1	grey
SLC2A5	blue
LOC100509498	blue
NRK	brown
ADCYAP1R1	turquoise
CA12	grey
KRTAP19-2	grey
NCOA7	blue
NDRG1	blue
MND1	turquoise
TMED6	brown
TPX2	turquoise
TNS4	grey
NT5E	brown
COLEC11	blue
MYZAP	brown
ACSL4	grey
MOGAT1	brown
ID4	blue
PITPNM3	brown
LPIN3	grey
XLOC_l2_001605	grey
FLJ30901	brown
DEFB104B	brown
HBA2	grey
ARID5B	blue
RGS16	blue
CDT1	turquoise
TNFRSF11B	blue
STX19	brown
XLOC_l2_015101	brown
XLOC_012981	brown
MFSD6	brown
FAM177A1	grey
SLC8A1	blue
TSPAN15	grey
ANXA8L2	grey
KCND3	blue
PCDH8	turquoise
TROAP	turquoise
CST11	blue
AURKB	turquoise
MLF1IP	turquoise
GTSE1	turquoise
MMRN1	blue
RASGEF1B	brown
IGF2	blue
NEK2	turquoise
SLC16A6	brown
MUC20	blue
OIP5	turquoise
SLC34A2	grey
ANLN	turquoise
IQGAP3	turquoise
XLOC_012821	grey
CENPM	turquoise
SERPINB5	grey
NUSAP1	turquoise
PHGDH	turquoise
KCNMB2	grey
XLOC_004528	blue
CFTR	grey
TMEM211	brown
APOL1	grey
ANO2	grey
RCOR2	turquoise
PDPN	blue
TM4SF4	brown
VIPR2	turquoise
MFAP2	turquoise
PTTG2	turquoise
ECI2	brown
PSIP1	grey
TGM2	blue
HP	grey
ANKRD35	brown
LOC400680	turquoise
THBS1	blue
LOC100506428	brown
ADAMTS1	blue
PABPC4L	turquoise
SBK1	turquoise
MTL5	brown
XLOC_l2_013080	blue
CENPN	turquoise
LAG3	blue
KRT7	blue
TNNT1	brown
LAMC2	turquoise
SLC26A3	grey
PKD1L2	grey
CENPW	turquoise
LRRC17	brown
CA4	brown
GAS1	blue
FUT2	grey
TMEM140	blue
TMEM215	turquoise
HEY1	brown
LRP2	grey
BMPER	grey
CRISP3	grey
SESTD1	blue
FST	blue
RAB26	brown
GSTT2	grey
SPAG5	turquoise
XLOC_l2_012570	grey
TNFAIP2	blue
KIF11	turquoise
BUB1	turquoise
FAM13A	brown
DDX52	blue
ARSE	blue
SBSN	blue
XLOC_l2_015100	brown
STC1	blue
TTC21A	brown
PLCXD3	grey
SLC9A3R1	grey
GRB14	turquoise
SEMA3C	turquoise
MLIP	grey
IL2RB	blue
PAPSS1	brown
ZG16B	brown
AKR1B15	blue
ATP7B	brown
CBLN2	grey
MAD2L1	turquoise
CYP3A5	blue
XLOC_l2_009301	blue
SLITRK5	brown
XLOC_l2_012847	grey
MTRNR2L8	grey
C9orf140	brown
CTNND2	grey
CCL8	grey
GGT3P	grey
GALP	grey
COL17A1	blue
SFRP1	turquoise
XLOC_l2_006079	grey
C16orf59	turquoise
TIMP3	blue
FBXO32	blue
LOC253962	turquoise
TMPRSS4	blue
ABP1	blue
EMR2	blue
LOC389023	turquoise
PCSK9	turquoise
GSTM4	grey
CRYM	grey
KIF25	turquoise
SGK1	grey
MELK	turquoise
WBSCR27	grey
LOC100507043	turquoise
CREB3L4	turquoise
DIO3	grey
TOP2A	turquoise
PAX8	blue
TC2N	blue
ENTPD3	brown
BMP7	grey
KIF14	turquoise
CHRNA6	brown
PITX1	grey
HPGD	grey
CCDC146	brown
TBC1D2	blue
PRL	blue
LOC100233156	brown
C8B	blue
GABRE	blue
CCNO	turquoise
MYH11	blue
NEFM	grey
XLOC_l2_013015	grey
C15orf42	turquoise
XLOC_l2_008214	blue
POU5F1	brown
PLLP	brown
CCL13	blue
PPAPDC1A	blue
LOC643551	grey
MRAP2	turquoise
SLC44A4	blue
MYL9	blue
HTATIP2	blue
FCGR3A	blue
SLC37A2	brown
MKI67	turquoise
PPL	brown
TMEM37	blue
IGFBP6	blue
DTL	turquoise
CCNA2	turquoise
E2F2	turquoise
TMEM132C	brown
LOC100506530	blue
TRIP13	turquoise
DUOX2	brown
FBLN5	blue
C9orf150	blue
CABYR	brown
XLOC_001243	brown
MAFK	grey
DPP4	blue
TUBB2B	turquoise
KIF12	blue
HCN1	turquoise
GPR64	grey
RHOV	grey
GLRX	grey
ATP1A4	brown
UBD	grey
ABCA6	blue
SIK1	grey
IL6ST	blue
LYPD3	blue
TXNDC16	brown
GP1BB	blue
FHDC1	blue
CCBE1	turquoise
SPAG4	brown
ANXA2P1	blue
SLCO4C1	blue
SULT1E1	brown
NLRP2	grey
FLRT3	blue
XLOC_l2_005076	brown
LINC00319	grey
RNF183	brown
GGTLC1	grey
ASRGL1	brown
GJA1	blue
COL12A1	turquoise
CBLC	brown
CCNB1	turquoise
MLLT11	turquoise
TMEM56	brown
SCARNA12	brown
SERPINB8	blue
SPC24	turquoise
XLOC_004536	brown
XLOC_l2_000735	grey
SMTNL2	grey
TUBA3D	turquoise
RAD54B	brown
TMEM35	turquoise
ALAS2	grey
TAS2R1	blue
ANO4	turquoise
MAP2	brown
ASS1	blue
KIF15	turquoise
XLOC_002010	brown
STMN2	grey
PIP	grey
C17orf107	turquoise
LOC572558	blue
WIF1	turquoise
TEKT4	brown
LDHD	grey
MXRA5	turquoise
ERMN	turquoise
IKZF2	brown
FAM149A	grey
SH3YL1	brown
SLC43A1	brown
SLC31A2	grey
COMP	blue
HBB	grey
LOC100652760	blue
SOX7	brown
GPSM2	turquoise
TNFAIP6	blue
SORBS2	brown
EPB41L2	turquoise
CHGA	turquoise
PCOLCE2	grey
PCDH7	brown
RYR3	brown
RASSF2	turquoise
EMILIN3	brown
KRT23	grey
PGBD5	turquoise
SRPX2	turquoise
APOL2	grey
KCNF1	turquoise
VWC2	turquoise
SERPINB9	brown
ST6GAL1	blue
C1S	blue
DMRTC1	turquoise
SFTA2	brown
XLOC_011012	grey
LOC100507165	turquoise
MMP1	grey
BMP6	blue
FAM64A	turquoise
IL1B	blue
XLOC_005748	brown
LOC439949	turquoise
LOC389332	grey
KYNU	grey
ITGB3	blue
PRC1	turquoise
PPP1R3G	grey
PLA2G4A	brown
UCA1	grey
ANXA9	grey
MST1R	blue
MGST1	blue
LRRC1	brown
H19	blue
HOOK1	brown
PRKCQ	turquoise
CPA3	grey
IGFBP3	blue
OOEP	grey
CASC5	turquoise
XLOC_008696	blue
MATN2	brown
TUBB3	blue
HNF1B	blue
XLOC_011174	turquoise
ABO	grey
NKG7	blue
HS3ST1	turquoise
PLA1A	turquoise
CLIC3	brown
CDK1	turquoise
CDCA2	turquoise
ALDH1A3	grey
CDC25C	turquoise
PRAME	grey
VCAN	blue
ELF3	blue
MYOCD	blue
MAGEA8	grey
EGFL6	turquoise
SLAIN1	brown
LOC100505730	turquoise
XLOC_006973	grey
P2RY14	turquoise
AK4	brown
ENC1	turquoise
JUP	grey
TTK	turquoise
PMEPA1	turquoise
DEPTOR	blue
XLOC_l2_004315	blue
TAP2	brown
FCN1	grey
KIR2DL5A	blue
DISP2	grey
IL20RA	brown
PAPPA	grey
FAM75A2	turquoise
CBLN1	turquoise
TNFRSF8	blue
MAF	blue
UBE2T	turquoise
HIST1H1B	turquoise
BARD1	brown
LPCAT3	brown
ITGB8	brown
HELLS	turquoise
LMCD1	blue
SLC40A1	blue
RARRES3	blue
IP6K3	grey
SNRPE	grey
FNDC5	turquoise
ARL9	blue
SLC7A7	blue
LEPREL1	blue
ATP12A	brown
UHRF1	turquoise
LOC100294145	brown
VWA5B2	turquoise
CA2	grey
FAM167B	blue
PNP	blue
GLA	turquoise
KRT8P12	brown
WNT11	turquoise
LOC728723	brown
ESCO2	turquoise
LOC100287628	brown
S100A14	grey
NCAM2	blue
GLB1L2	grey
GLDC	brown
Q4TAJ0	turquoise
SRGN	blue
ATP5L2	grey
CCL3	blue
OLFM1	turquoise
PAPLN	blue
INPP4B	blue
CCR1	blue
TCEA3	brown
RASL11B	turquoise
AHNAK	grey
RASGRP2	blue
EAF2	brown
TMEM106C	turquoise
SEPT7	grey
PCP2	brown
SKA1	turquoise
KCNJ16	grey
CSF2RA	blue
PACSIN1	turquoise
EXO1	turquoise
TREM1	blue
KIAA0226L	turquoise
PLK1	turquoise
FGD4	grey
SLC22A4	blue
LINGO4	grey
SLC16A7	blue
FOLR3	brown
MRVI1	turquoise
SLC43A3	blue
SLC16A3	grey
NRCAM	brown
ANGPTL1	blue
SLC26A7	brown
DUSP5P	grey
NAV3	grey
LOXL1	turquoise
XLOC_009880	brown
GPRC5C	blue
IRF5	grey
NOSTRIN	grey
GBP1	blue
B4GALNT2	blue
CD68	blue
Q9B8G3	turquoise
ELP3	brown
HMOX1	grey
FHL2	turquoise
LRP4	brown
APOL6	grey
SLC26A2	grey
SLA	blue
FAM108C1	blue
AQP5	grey
FAM124B	brown
LOC100132774	brown
BCAS1	grey
XLOC_011350	brown
TBC1D8	blue
PDGFA	blue
KCNE1L	grey
PLIN2	grey
XLOC_l2_007783	brown
ATP6V1A	blue
C1orf21	grey
KIAA1644	blue
CRISPLD2	blue
C1orf106	blue
ZNF469	turquoise
XLOC_002536	grey
LAMP3	blue
PCDH17	blue
PROM1	blue
LOC553137	blue
MOCOS	grey
GNG11	brown
GINS2	turquoise
SKA3	turquoise
ST3GAL5	turquoise
UGT1A6	blue
LOC100505776	grey
CCL14	blue
XLOC_007218	grey
TOX2	grey
HIST1H2AG	turquoise
APBB1IP	blue
S100A6	blue
D4S234E	grey
KIAA0513	blue
APOL4	brown
SERPINA6	turquoise
DHCR7	brown
LOC286189	grey
CKAP2L	turquoise
PCDH10	turquoise
RPRML	blue
TFF3	grey
FGL2	blue
XLOC_002616	brown
E2F1	turquoise
HSPB6	blue
EIF4E3	blue
C7orf29	turquoise
C2orf74	grey
ADAMTS4	blue
LLGL2	brown
ARHGAP9	blue
GGT5	blue
WDR77	turquoise
BAI2	turquoise
LOC100506110	brown
ANAPC4	brown
PPFIBP2	blue
RAMP2	brown
LOC284757	turquoise
BEND5	turquoise
FREM2	brown
LOC283588	brown
MYB	turquoise
STON1-GTF2A1L	grey
VCAM1	blue
XLOC_l2_015849	turquoise
LAT2	blue
ZWINT	turquoise
CDCA8	turquoise
DKK2	brown
LY6K	blue
FAM69C	brown
SLC7A1	brown
EPHA7	grey
SCARNA13	turquoise
XLOC_005935	blue
PPM1H	brown
PRF1	blue
CHST6	grey
MMP16	turquoise
BAI1	turquoise
LINC00116	brown
CDH2	turquoise
LOC100506860	brown
PRKAG2	brown
CAPN13	grey
IFI44L	grey
OBFC2A	blue
ANKRD22	grey
EMID1	turquoise
FAM72D	turquoise
RAI14	turquoise
TPPP	brown
F2RL2	grey
VASH2	turquoise
FABP3	grey
LOC100506553	grey
B4GALNT4	turquoise
BAIAP2L2	grey
OCIAD2	brown
VSTM1	turquoise
MTF1	blue
PPP6R1	grey
C12orf75	blue
IL15RA	blue
SCNN1G	grey
TLE2	blue
RBP4	blue
C13orf33	grey
KLK4	turquoise
MYCN	turquoise
XLOC_001406	blue
ARHGAP26	turquoise
POPDC3	grey
SCUBE1	brown
LOC100507218	grey
SHCBP1	turquoise
C1QTNF5	turquoise
SLC5A3	turquoise
HBD	grey
XLOC_002697	blue
KHDRBS2	turquoise
TIMP4	brown
RASSF4	brown
LOC100507540	grey
SNAR-F	grey
SLC39A14	brown
XLOC_l2_007829	grey
NUPR1	blue
LOC284219	turquoise
GJB3	turquoise
BDKRB1	blue
XLOC_l2_012388	grey
GRRP1	blue
CIT	turquoise
CRMP1	turquoise
PTTG3P	turquoise
KRT83	grey
L3MBTL4	brown
XLOC_012379	grey
DPP6	turquoise
PILRA	blue
SLC22A3	grey
IL4R	blue
CDH10	grey
ADAMTS6	grey
CITED2	blue
CXCR3	blue
RIMS1	turquoise
GALNT4	brown
CCDC64B	brown
WNT6	grey
FGR	blue
LYRM5	brown
FLRT1	turquoise
ATAD2	brown
GABRP	grey
LRRC3B	turquoise
OR13A1	brown
NRXN1	turquoise
M1	grey
CD38	blue
CEACAM1	brown
C2	blue
SCNN1A	brown
FABP6	grey
STXBP6	brown
LOC100302640	brown
LOC100507800	brown
KIF18A	turquoise
LOC100506622	grey
KLK11	grey
SPOCD1	blue
A2ML1	brown
DDIT4	brown
NUF2	turquoise
NEURL	grey
ACE2	grey
PNPLA3	turquoise
FAM182A	grey
GPRIN2	turquoise
NOD2	brown
MORC4	brown
SEMA3D	turquoise
AGXT2L1	turquoise
GGCT	brown
CEP70	brown
DSCR6	turquoise
MSLN	grey
NAAA	brown
LINC00261	turquoise
TMEM61	grey
CENPE	turquoise
MNS1	turquoise
LINGO2	grey
LOC644189	grey
HNF1A-AS1	blue
KCNJ18	grey
TMBIM1	blue
SYNE2	blue
PPP1R36	brown
FRAT2	brown
AMBP	blue
SERPINA3	grey
SAT1	brown
SECTM1	blue
MALL	blue
LINC00284	grey
PDZD2	brown
CHAF1B	turquoise
XLOC_l2_012378	blue
WNT5B	blue
XLOC_001616	grey
LOC644246	grey
PYGM	grey
BEST4	turquoise
ERCC6L	turquoise
HPN	grey
KIAA1467	turquoise
TACC3	turquoise
SRD5A2	grey
MCM10	turquoise
SNCA	turquoise
HIST1H3F	turquoise
DENND2A	turquoise
KIR2DS3	blue
XLOC_l2_004857	blue
ESPL1	turquoise
MAGED1	brown
PZP	grey
ADAMTS5	blue
FAM46A	grey
WNT7A	grey
KCND2	blue
ADRA1B	grey
SEMA3G	brown
PIGR	grey
GGH	turquoise
EPN3	brown
DEGS2	turquoise
HAS2	blue
XLOC_003387	grey
XLOC_014513	grey
APOH	turquoise
CD59	blue
CDS1	brown
TCL1A	grey
HRASLS	brown
TNNI3	turquoise
RNF125	brown
FZD9	grey
KCNA4	grey
NCAPG	turquoise
CYB5A	brown
TLCD1	grey
NELL2	brown
SNORA19	grey
MTMR7	blue
GPT2	brown
CRLF1	grey
IRS2	grey
THY1	turquoise
AGR2	blue
RASGRP1	turquoise
DIAPH3	turquoise
RAB27B	brown
TLR3	grey
GOLT1A	blue
APOC1	blue
LOC100505666	brown
STARD5	blue
RAPGEF3	blue
GALNTL2	blue
SCARB1	turquoise
NLGN4Y	blue
TEX101	blue
DACT1	turquoise
ITIH3	turquoise
ELN	brown
ZNF185	brown
ZNF704	turquoise
EDA	brown
MYLK3	grey
FAM169A	brown
CCNA1	turquoise
XLOC_l2_004951	turquoise
CDH13	blue
NFIL3	grey
WIPI1	brown
PLCL1	grey
CREB3L1	brown
PROM2	brown
IYD	grey
BRP44L	grey
TUBB6	blue
TRPV6	turquoise
PPP1R1B	brown
SCARNA20	turquoise
LOC282997	turquoise
SOD3	blue
GSTT2B	grey
NEXN	blue
ZCCHC18	turquoise
VSIG4	blue
LRRC52	brown
EXD3	brown
C1orf135	turquoise
ORC6	turquoise
C6orf141	blue
FGF9	grey
PCDH19	turquoise
IGSF10	grey
CCDC165	turquoise
CIRBP	grey
CAMK2N2	turquoise
PPP2R2C	turquoise
MIPEPP3	grey
EDDM3A	grey
CLEC4E	blue
ZDHHC3	brown
EPAS1	blue
ACOT11	grey
PTH2R	brown
TSC22D3	brown
AZGP1	brown
PARM1	grey
LOC643770	turquoise
CDCA7	turquoise
FOSL2	blue
CCL23	blue
LNX1	brown
XLOC_006935	brown
SQLE	brown
FAM176A	grey
TMEM31	turquoise
CD109	turquoise
TUFT1	grey
HMGN5	turquoise
ARVP6125	grey
XLOC_007722	blue
XLOC_l2_006037	brown
GLYATL2	brown
ABCC13	grey
ARSF	brown
ACP6	brown
CXCR4	grey
NR4A2	brown
OR5I1	grey
TEKT2	grey
KCTD14	brown
PRSS12	turquoise
SLC26A4	grey
C19orf33	grey
LOC100653193	brown
ZFP36	grey
XLOC_l2_013145	grey
ENPEP	blue
XLOC_004285	grey
MUC8	brown
CKMT2	brown
COL4A6	grey
SLC47A2	grey
FILIP1	blue
COL6A6	brown
CCBL1	brown
RLN2	turquoise
ODZ4	turquoise
MBOAT4	blue
TUBBP5	grey
PLEKHB1	turquoise
COL4A4	grey
MEI1	grey
SIGLEC15	blue
DAPK2	brown
HIST1H2AL	turquoise
IGSF21	blue
XLOC_l2_013972	grey
CGA	grey
RMI1	brown
CLIC4	blue
LOC100507263	turquoise
FOXN4	turquoise
ANXA2P3	blue
NFE2	turquoise
HAMP	blue
TPSAB1	grey
LOC100509100	grey
MST4	blue
XLOC_008796	grey
C1orf140	grey
KCNK4	blue
PPARG	brown
SH3BGRL2	brown
SLC9A2	brown
LOC729995	brown
GFRA2	turquoise
LOC100131283	grey
TMEM196	grey
TNFRSF12A	grey
LRP1B	brown
RGS20	blue
NPAS2	blue
EFHD1	grey
ATP1B1	brown
HIST1H4A	turquoise
FA2H	blue
FLJ45513	blue
LOC100130887	grey
CSRNP1	brown
CLUL1	turquoise
LBH	grey
FSTL3	brown
RAD51	turquoise
SLC4A7	brown
C18orf32	grey
TRIM58	grey
RECQL4	turquoise
TWIST2	blue
MPP3	blue
RASAL1	grey
ARHGEF26	turquoise
HMGA2	turquoise
LRIG3	blue
SMPDL3A	blue
C11orf35	brown
PHYHIP	turquoise
NAT8L	turquoise
ALOX5	blue
MYBL2	turquoise
LOC100506775	blue
P39194	grey
JAK3	blue
CLSTN3	grey
CHI3L2	blue
TMEM130	turquoise
FAM134B	blue
RAMP3	blue
PTGER1	brown
XLOC_007592	grey
PAQR4	brown
LOC283143	turquoise
ITGA4	brown
FAM111B	turquoise
GATA5	grey
LINC00310	turquoise
XLOC_012610	brown
ADAMTS18	grey
SNAR-A3	grey
HIST1H2BE	turquoise
XK	brown
RASSF10	grey
DNAJB13	brown
FBN2	turquoise
USP43	blue
CLEC2B	grey
MESP1	brown
TMEM144	brown
XLOC_002793	turquoise
LOC284578	blue
SYT1	turquoise
TMIGD2	blue
FZD5	brown
KIR2DL2	blue
C8orf4	grey
GSTA5	turquoise
LOC100499183	brown
DIO3OS	grey
SGK223	turquoise
ELOVL3	blue
RGS11	grey
SYTL3	grey
MYRIP	brown
KRT31	grey
GYLTL1B	brown
HIST1H1D	turquoise
TEK	blue
MAPK4	turquoise
ANO3	turquoise
BTN2A1	grey
B4GALT4	brown
TACC2	grey
SIAH3	brown
C5orf13	turquoise
MAGIX	grey
TESC	grey
MSRB3	blue
ARSA	grey
S100A10	grey
FAM90A1	turquoise
HGC6.3	grey
UNC5B	brown
STON1	blue
PVRIG	blue
XLOC_003773	turquoise
TDGF1	grey
PTK6	brown
TOX3	blue
ESX1	turquoise
XLOC_003204	brown
EYA2	turquoise
LOC440461	brown
NLGN3	turquoise
SULF1	blue
LOC100505876	grey
TMEM132A	turquoise
LBP	blue
ABCC11	grey
GREM1	grey
SLC4A4	grey
SOX8	turquoise
SH3RF2	brown
HTR1D	blue
LOC100506885	grey
XLOC_l2_003065	grey
LOC100506591	brown
ZSWIM4	brown
SLITRK6	grey
FAM113B	grey
LOC100129480	grey
LOC100506295	grey
PRRT4	turquoise
MFSD2A	turquoise
CD58	blue
PPARGC1A	blue
RND3	blue
CRYGN	blue
AOC3	blue
PLAC9	blue
MNDA	blue
C2orf40	grey
TCF19	turquoise
EPHX2	turquoise
KLRC3	blue
XLOC_006178	grey
LOC285419	grey
Q8WNA4	grey
PRUNE2	grey
CERS1	turquoise
MUC6	grey
GRIK4	grey
ZCCHC12	turquoise
FAM180B	blue
RASGRF1	turquoise
FHOD3	turquoise
DCXR	brown
C9orf171	grey
KLHDC8A	grey
LOC100131726	brown
ZDHHC11	brown
MAOB	blue
TPK1	grey
CLEC4M	grey
SEMA3E	turquoise
C9orf4	turquoise
EOMES	blue
LIPG	grey
LOC100507639	blue
BCL11A	turquoise
C1QTNF7	turquoise
SPOCK1	blue
GALE	blue
C20orf54	turquoise
XLOC_008207	grey
FOXI1	grey
TFPI	blue
GRIA2	grey
RAB25	brown
CYBB	blue
TSPAN12	blue
CEACAM3	brown
NFIA	brown
TRIM45	turquoise
CTH	brown
BST2	grey
GLT6D1	grey
FAM92B	grey
C6orf118	grey
CYTIP	blue
ECEL1	turquoise
ZNF683	grey
TCP1	grey
AADAT	brown
RIBC2	grey
RIMS4	turquoise
MADCAM1	blue
FAM46B	blue
ACADSB	blue
HOXB4	brown
FKSG2	grey
DEFA6	grey
FMOD	turquoise
KIR3DL2	blue
SLC7A5	blue
GOLGA8A	grey
LOC388780	grey
LIMS3-LOC440895	grey
WARS	grey
ALOX5AP	blue
RAB11FIP4	brown
PHLDA2	grey
PSCA	brown
PIM1	blue
TM7SF2	brown
GPC6	blue
LOC100287082	turquoise
IDH1	brown
LGI4	grey
P01115	turquoise
PPP2R1B	grey
DKK3	turquoise
OSMR	blue
NUP210	turquoise
MAGEL2	turquoise
XLOC_012822	grey
GPRC5A	grey
LOC100506412	brown
E2F7	turquoise
C1orf87	grey
BANK1	brown
CAPN9	turquoise
CASP1	blue
CITED4	brown
C6orf126	grey
LDLRAD2	turquoise
RARRES2	turquoise
XLOC_l2_011291	blue
TREM2	blue
PROCR	blue
C11orf96	blue
KCNJ2	brown
CHEK1	turquoise
HOXC6	grey
COTL1	blue
FCGR1B	blue
LOC100129269	blue
SYCE2	turquoise
ETNK2	turquoise
PTGER3	blue
LIPH	blue
PDGFC	turquoise
CHRNA7	grey
AFF2	grey
NTN1	turquoise
LOC100507186	brown
KIAA1045	brown
CD33	blue
MUCL1	turquoise
RUNX3	blue
RASD1	grey
CAPZA2	blue
STXBP2	brown
RDH12	blue
SGCA	blue
TPM2	grey
NUDT16	brown
LGR4	brown
ITGB4	grey
RAP1GAP2	grey
HLA-DRB5	grey
DUSP5	blue
C11orf53	grey
PADI1	grey
TRIM63	grey
LOC643037	grey
LOC284950	grey
ECT2	turquoise
DNAJC22	turquoise
CAPSL	grey
CFB	grey
NXNL2	turquoise
PAM	brown
WBSCR17	turquoise
PCDH20	grey
DCDC2B	grey
GPRC5B	blue
SPATS1	grey
ELOVL2	grey
ITGBL1	grey
ARHGEF19	turquoise
CLIC6	turquoise
S1PR4	blue
FAM71C	grey
XLOC_l2_001591	grey
RGS1	blue
DMKN	turquoise
BDH1	brown
MYL10	turquoise
KCNK1	blue
KCNB1	grey
GRIA1	blue
SCARNA14	turquoise
ANXA13	blue
C11orf92	turquoise
LCP1	blue
DNAH9	grey
C9orf100	turquoise
XCL1	blue
MCF2L2	grey
MAFF	blue
FAM166B	grey
XLOC_005217	brown
LIPC	blue
SCEL	grey
LOC100507603	grey
ZBTB16	grey
SMAD9	brown
FGFBP1	grey
DYNC1I1	brown
FAM189A2	brown
C20orf85	grey
ABCA8	grey
TLR2	brown
FONG	grey
LOC201477	blue
HSPB8	grey
PTGDS	grey
LOC654433	grey
SERINC2	grey
XLOC_006938	grey
LGALS9C	turquoise
CATSPER1	blue
CUX2	turquoise
CES4A	brown
SLC10A4	grey
ISM1	grey
SP9	grey
PGAP2	brown
HK2	brown
CEACAM6	grey
CNGA1	brown
KCNN4	turquoise
TSPAN13	brown
HIST1H2AI	turquoise
SPAG6	grey
NPW	grey
ARNT2	turquoise
XLOC_l2_004381	grey
TMEM114	grey
FAM78B	turquoise
LOC644450	grey
PTGFR	turquoise
TMEM163	grey
FLT3	blue
TMEM132B	grey
PILRB	grey
RANBP17	brown
AK7	brown
SOX6	brown
HPR	grey
XLOC_l2_010064	grey
CLEC3B	grey
RIN2	blue
EZH2	turquoise
POC1A	turquoise
CCND2	turquoise
E2F8	turquoise
KIR2DS4	blue
ZNF385B	grey
GNMT	brown
FLJ45684	grey
LOC100653030	grey
XLOC_l2_013315	grey
CASZ1	grey
BRCA2	turquoise
TTYH2	brown
XLOC_009207	brown
LOC100506582	grey
TSPAN10	grey
AMFR	grey
LOC100130815	grey
C10orf11	brown
TSHZ2	brown
DNMBP-AS1	brown
SRD5A3	blue
LOC100506870	grey
DMRTB1	turquoise
LITAF	blue
KHDRBS3	brown
KCNIP1	grey
SNX29	blue
XLOC_l2_008976	blue
FLJ35024	grey
CCL18	grey
MICA	brown
LOC645638	grey
DAPP1	brown
UCK2	brown
LCN2	grey
SCARNA16	turquoise
XLOC_l2_011218	brown
LOC100134423	turquoise
SLC39A8	brown
SNORA11D	turquoise
RAD51AP1	turquoise
TMSB15A	turquoise
XLOC_013465	grey
MAP7	grey
CXCL1	grey
XLOC_005050	grey
PLEK2	turquoise
SEMA3B	turquoise
SHC2	turquoise
HLA-DMB	brown
RPS7P5	grey
MORN5	grey
C19orf81	brown
SARDH	turquoise
C9orf91	brown
ITGA1	grey
PHACTR3	brown
CCL4	blue
LOC100507334	grey
GALNT6	turquoise
PRB2	grey
PKP2	brown
MITF	blue
XLOC_012083	blue
HMGCS2	brown
FANCI	turquoise
PDE8B	grey
CKLF	grey
BST1	brown
GUCY1A2	turquoise
CDC7	grey
PNMA2	grey
FAM208B	grey
LMO7	blue
MDGA1	grey
CKS2	turquoise
C1orf186	grey
CNDP2	brown
PHF8	brown
PIR	brown
CTAG1A	grey
GAL3ST1	blue
XLOC_l2_005393	grey
PLXNA3	grey
XLOC_010844	grey
DES	blue
XLOC_010987	grey
TUBA4A	blue
TSPAN11	brown
NTN4	brown
XLOC_l2_014835	grey
XLOC_004885	grey
LOC100508384	blue
TRAK1	brown
KCNK6	grey
AHR	brown
PGRMC1	turquoise
FAM26F	grey
FNDC1	grey
PXMP4	brown
EFCAB10	grey
RAB9BP1	blue
ADCY3	blue
KLHL13	blue
PTER	grey
XLOC_003694	brown
HIST2H2AA4	grey
PROS1	blue
ERVI-1	brown
LY6D	grey
ALOX12	grey
ADAMTS19	turquoise
ANK3	brown
LOC100506124	brown
SEC31B	grey
SCN2B	turquoise
SGOL1	turquoise
CORO1A	blue
LOC100133669	turquoise
PLCH1	brown
LOC100507494	grey
XLOC_004127	brown
CIB2	turquoise
FAM89A	grey
SLC16A1	brown
KIFC2	brown
LOC100130111	grey
DEPDC1B	blue
XLOC_003805	turquoise
ARMC3	grey
CASC1	brown
C18orf56	turquoise
SCGB1D1	brown
KCNJ12	grey
XLOC_001011	grey
DEFB124	grey
IRX2	grey
ACSM1	grey
DBNDD2	blue
CBFA2T3	turquoise
P2RY6	blue
GPR160	blue
MTHFD1L	blue
LOC729870	grey
UCN2	turquoise
SLC44A2	blue
SNAR-B2	grey
RORC	grey
IL17D	turquoise
CYR61	grey
SURF4	grey
COL1A2	brown
KIF4A	turquoise
PRR15	brown
ACOT4	grey
XLOC_l2_011361	grey
LOC145820	grey
DCN	blue
DCPS	grey
SMC4	turquoise
SLCO2A1	turquoise
CEACAM21	turquoise
LOC100507660	grey
EPHA5	turquoise
XLOC_010599	brown
CYP2C19	blue
PCYT1B	turquoise
IL36G	grey
FAM69B	grey
XLOC_013994	grey
NXPH3	grey
ZNF323	grey
XLOC_l2_010245	grey
CPEB2	brown
SOCS1	grey
PRR5L	turquoise
HBEGF	grey
TMPRSS11D	grey
COPG2IT1	turquoise
HIST1H2BF	turquoise
XLOC_009187	grey
XLOC_012161	grey
LYPLAL1	blue
PC	grey
HAS3	blue
NR4A3	grey
LOC100130657	grey
MCM2	turquoise
CARD10	turquoise
TCTEX1D4	grey
FAM59A	blue
EPHB2	turquoise
LTBP1	turquoise
BTNL9	brown
MYF6	grey
SNAR-G2	grey
PTCH1	turquoise
KCNG3	grey
ATP8B5P	grey
LOC100287482	turquoise
AIF1	blue
CHST11	blue
ADAL	brown
SPINT1	grey
SDC1	blue
STBD1	brown
MAFIP	brown
SPINK13	brown
RERG	grey
XLOC_001728	grey
[truncated: 2,001 more rows]
